# Supplementary material for: Impact of SARS-CoV-2 Outbreak on Emergency Department Presentation and Prognosis of Patients with Acute Myocardial Infarction: A Systematic Review and Updated Meta-Analysis
Source: J Clin Med. 2022 Apr 21;11(9):2323. doi: 10.3390/jcm11092323 (PMC9102296; doi:10.3390/jcm11092323)
Supplement: Supplementary file 1 [file jcm-11-02323-s001.zip]

Archive with 1 entries (1 files):
- jcm-1653479-SI.pdf
